# Supplementary material for: Esketamine Exposure Impairs Cardiac Development and Function in Zebrafish Larvae
Source: Toxics. 2024 Jun 13;12(6):427. doi: 10.3390/toxics12060427 (PMC11209413; doi:10.3390/toxics12060427)
Supplement: Supplementary file 1 [file toxics-12-00427-s001.zip]

Archive with 1 entries (1 files):
- toxics-3042942 supplementary.pdf
